# Supplementary material for: Non-isovalent substitution in a Zintl phase with the TiNiSi type structure, CaMg1–xAgxGe [x = 0.13 (3)]
Source: Acta Crystallogr Sect E Struct Rep Online. 2009 Nov 21;65(Pt 12):i90. doi: 10.1107/S1600536809048454 (PMC2971942; doi:10.1107/S1600536809048454)
Supplement: Supplementary file 1 [file e-65-00i90-sup1.cif]

##############################################################################
###                                                                        ###
###        Electronic paper (Acta Crystallographica Section E)             ###
###                                                                        ###
##############################################################################
#                                                                            #
# This CIF contains the data in a paper accepted for publication in Acta     #
# Crystallographica Section E. It conforms to the requirements of Notes      #
# for Authors for Section E, and has been peer reviewed under the auspices   #
# of the IUCr Commission on Journals.                                        #
#                                                                            #
# Full details of the Crystallographic Information File format               #
# are given in the paper "The Crystallographic Information File (CIF):       #
# a New Standard Archive File for Crystallography" by S. R. Hall, F. H.      #
# Allen and I. D. Brown [Acta Cryst. (1991), A47, 655-685].                  #
#                                                                            #
# The current version of the core CIF dictionary is obtainable from          #
# ftp://ftp.iucr.org/pub/cif_core.dic. The current version number is 2.4.    #
#                                                                            #
# Software is freely available for graphical display of the structure(s) in  #
# this CIF.  For information consult the CIF home page http://www.iucr.org/  #
# cif/home.html                                                              #
#                                                                            #
# This file may be used for bona fide research purposes within the           #
# scientific community so long as proper attribution is given to the journal # 
# article from which it was obtained.                                        #
#                                                                            #
##############################################################################
                                             
data_global
_audit_creation_method     'form.cif (version 2.0)'
_journal_data_validation_number     ?
_journal_date_recd_electronic     2009-10-31
_journal_date_accepted     2009-11-15
_journal_name_full     'Acta Crystallographica, Section E'
_journal_year     2009
_journal_volume     65
_journal_issue     12
_journal_page_first     i90
_journal_page_last     i90
_journal_paper_category     QI
_journal_coeditor_code     HB5206
_publ_contact_author_name     'Dr. Sim\'eon Ponou'
_publ_contact_author_address
;
Department of Chemistry, Ecole Normale Superieure de Yaounde
BP 47 Yaounde, Cameroon
;
_publ_contact_author_email     simeonp@inorg.su.se
_publ_contact_author_fax     '0046 8152187'
_publ_contact_author_phone     '0046 8161256'
_publ_section_title
;
Non-isovalent substitution in a Zintl phase with the TiNiSi type structure
CaMg~1--~<i>~x~</i>Ag<i>~x~</i>Ge [<i>x</i> = 0.13(3)]
;
loop_
    _publ_author_name
    _publ_author_footnote
    _publ_author_address
    'Banenzou\'e, Charles'
; ?
;
;
Departement de Chimie Inorganique, Universit\'e de Douala
Cameroon
;
    'Ponou, Sim\'eon'
;
Permanent address: Department of Chemistry, E.N.S. de Yaounde
BP 47 Yaounde
Cameroon.
;
;
Department of Inorgnic Chemistry, Arrhenius Laboratory
Stockholm University, SE 106 91 Stockholm
Sweden
;
    'Lambi, John Ngolui'
; ?
;
;
Department of Chemistry, E.N.S. de Yaounde
BP 47 Yaounde
Cameroon
;
data_I
_chemical_name_systematic
;
calcium magnesium silver germanide
;
_chemical_name_common     ?
_chemical_formula_moiety     'Ag0.13 Ge Mg0.87, Ca'
_chemical_formula_sum     'Ag0.13 Ca Ge Mg0.87'
_chemical_formula_structural     'Ca (Mg0.87 Ag0.13) Ge'
_chemical_formula_analytical     ?
_chemical_formula_iupac     'Ca Mg0.87 Ag0.13 Ge'
_chemical_formula_weight     147.84
_chemical_melting_point     ?
_symmetry_cell_setting     orthorhombic
_symmetry_space_group_name_H-M     'P n m a'
_symmetry_space_group_name_Hall     '-P 2ac 2n'
loop_
    _symmetry_equiv_pos_as_xyz
    'x, y, z'
    '-x+1/2, -y, z+1/2'
    '-x, y+1/2, -z'
    'x+1/2, -y+1/2, -z+1/2'
    '-x, -y, -z'
    'x-1/2, y, -z-1/2'
    'x, -y-1/2, z'
    '-x-1/2, y-1/2, z-1/2'
_cell_length_a     7.5128(2)
_cell_length_b     4.45730(10)
_cell_length_c     8.3911(2)
_cell_angle_alpha     90.00
_cell_angle_beta     90.00
_cell_angle_gamma     90.00
_cell_volume     280.991(12)
_cell_formula_units_Z     4
_cell_measurement_reflns_used     2462
_cell_measurement_theta_min     4.86
_cell_measurement_theta_max     32.12
_cell_measurement_temperature     293(2)
_exptl_crystal_description     'irregular block'
_exptl_crystal_colour     grey
_exptl_crystal_size_max     0.10
_exptl_crystal_size_mid     0.06
_exptl_crystal_size_min     0.04
_exptl_crystal_size_rad     ?
_exptl_crystal_density_diffrn     3.495
_exptl_crystal_density_meas     ?
_exptl_crystal_density_method     'not measured'
_exptl_crystal_F_000     273.5
_exptl_absorpt_coefficient_mu     13.434
_exptl_absorpt_correction_type     'multi-scan'
_exptl_absorpt_process_details     '(CrysAlis RED; Oxford Diffraction, 2007)'
_exptl_absorpt_correction_T_min     0.396
_exptl_absorpt_correction_T_max     0.584
_exptl_special_details
;
CrysAlis RED, (Oxford Diffraction, 2007)
Empirical absorption correction using spherical harmonics,
 implemented in SCALE3 ABSPACK scaling algorithm.
;
_diffrn_ambient_temperature     293(2)
_diffrn_radiation_type     MoK\a
_diffrn_radiation_wavelength     0.71073
_diffrn_radiation_source     'Enhance (Mo) X-ray Source'
_diffrn_radiation_monochromator     graphite
_diffrn_measurement_device_type     'Oxford Xcalibur3'
_diffrn_measurement_method     \w
_diffrn_detector_area_resol_mean     16.5467
_diffrn_reflns_number     2462
_diffrn_reflns_av_R_equivalents     0.0257
_diffrn_reflns_av_sigmaI/netI     0.0204
_diffrn_reflns_theta_min     4.5622
_diffrn_reflns_theta_max     32.0586
_diffrn_reflns_theta_full     30.29
_diffrn_measured_fraction_theta_max     0.943
_diffrn_measured_fraction_theta_full     0.943
_diffrn_reflns_limit_h_min     -8
_diffrn_reflns_limit_h_max     10
_diffrn_reflns_limit_k_min     -5
_diffrn_reflns_limit_k_max     6
_diffrn_reflns_limit_l_min     -12
_diffrn_reflns_limit_l_max     12
_diffrn_reflns_reduction_process
;
(CrysAlis CCD; Oxford Diffraction, 2007)
;
_diffrn_standards_number     0
_diffrn_standards_interval_count     ?
_diffrn_standards_interval_time     ?
_diffrn_standards_decay_%     ?
loop_
    _diffrn_standard_refln_index_h
    _diffrn_standard_refln_index_k
    _diffrn_standard_refln_index_l
    ? ? ?
_refine_special_details
;
Refinement of <i>F</i>^2^ against ALL reflections. The weighted <i>R</i>-factor
<i>wR</i> and goodness of fit <i>S</i> are based on <i>F</i>^2^, conventional
<i>R</i>-factors <i>R</i> are based on <i>F</i>, with <i>F</i> set to zero for
negative <i>F</i>^2^. The threshold expression of <i>F</i>^2^ >
\s(<i>F</i>^2^) is used only for calculating <i>R</i>-factors(gt) <i>etc</i>.
and is not relevant to the choice of reflections for refinement.
<i>R</i>-factors based on <i>F</i>^2^ are statistically about twice as large
as those based on <i>F</i>, and <i>R</i>- factors based on ALL data will be
even larger.
;
_reflns_number_total     516
_reflns_number_gt     481
_reflns_threshold_expression     I>2\s(I)
_refine_ls_structure_factor_coef     Fsqd
_refine_ls_matrix_type     full
_refine_ls_R_factor_all     0.0219
_refine_ls_R_factor_gt     0.0190
_refine_ls_wR_factor_gt     0.0408
_refine_ls_wR_factor_ref     0.0413
_refine_ls_goodness_of_fit_ref     1.100
_refine_ls_restrained_S_all     1.100
_refine_ls_number_reflns     516
_refine_ls_number_parameters     21
_refine_ls_number_restraints     0
_refine_ls_number_constraints     ?
_refine_ls_hydrogen_treatment     ?
_refine_ls_weighting_scheme     calc
_refine_ls_weighting_details
                 'calc w=1/[\s^2^(Fo^2^)+(0.0233P)^2^] where P=(Fo^2^+2Fc^2^)/3'
_refine_ls_shift/su_max     0.000
_refine_ls_shift/su_mean     0.000
_refine_diff_density_max     0.894
_refine_diff_density_min     -0.442
_refine_ls_extinction_method     'SHELXL97 (Sheldrick, 2008)'
_refine_ls_extinction_coef     0.084(3)
_refine_ls_extinction_expression
                                  'Fc^*^=kFc[1+0.001xFc^2^\l^3^/sin(2\q)]^-1/4^'
_refine_ls_abs_structure_details     ?
loop_
    _atom_type_symbol
    _atom_type_description
    _atom_type_scat_dispersion_real
    _atom_type_scat_dispersion_imag
    _atom_type_scat_source
    'Ca' 'Ca' 0.2262 0.3064
                         'International Tables Vol C Tables 4.2.6.8 and 6.1.1.4'
    'Ge' 'Ge' 0.1547 1.8001
                         'International Tables Vol C Tables 4.2.6.8 and 6.1.1.4'
    'Ag' 'Ag' -0.8971 1.1015
                         'International Tables Vol C Tables 4.2.6.8 and 6.1.1.4'
    'Mg' 'Mg' 0.0486 0.0363
                         'International Tables Vol C Tables 4.2.6.8 and 6.1.1.4'
_computing_data_collection
;
CrysAlis CCD (Oxford Diffraction, 2007)
;
_computing_cell_refinement
;
CrysAlis RED (Oxford Diffraction, 2007)
;
_computing_data_reduction
;
CrysAlis RED (Oxford Diffraction, 2007)
;
_computing_structure_solution     'SHELXS97 (Sheldrick, 2008)'
_computing_structure_refinement     'SHELXL97 (Sheldrick, 2008)'
_computing_molecular_graphics
;
<i>DIAMOND</i> (Brandenburg, 1999)
;
_computing_publication_material     'SHELXTL (Sheldrick, 2008)'
loop_
    _atom_site_type_symbol
    _atom_site_label
    _atom_site_fract_x
    _atom_site_fract_y
    _atom_site_fract_z
    _atom_site_U_iso_or_equiv
    _atom_site_adp_type
    _atom_site_calc_flag
    _atom_site_refinement_flags
    _atom_site_occupancy
    _atom_site_disorder_assembly
    _atom_site_disorder_group
    Ge Ge1 0.76875(4) 0.2500 0.38457(3) 0.00994(12) Uani d S 1 . .
    Ag Ag1 0.14396(8) 0.2500 0.43738(7) 0.0140(2) Uani d SP 0.1309(15) . .
    Mg Mg1 0.14396(8) 0.2500 0.43738(7) 0.0140(2) Uani d SP 0.8691(15) . .
    Ca Ca1 0.51982(7) 0.2500 0.68206(7) 0.01280(14) Uani d S 1 . .
loop_
    _atom_site_aniso_label
    _atom_site_aniso_U_11
    _atom_site_aniso_U_22
    _atom_site_aniso_U_33
    _atom_site_aniso_U_12
    _atom_site_aniso_U_13
    _atom_site_aniso_U_23
    Ge1 0.00976(16) 0.00827(16) 0.01178(17) 0.000 -0.00007(9) 0.000
    Ag1 0.0172(4) 0.0124(3) 0.0124(3) 0.000 -0.0020(2) 0.000
    Mg1 0.0172(4) 0.0124(3) 0.0124(3) 0.000 -0.0020(2) 0.000
    Ca1 0.0119(3) 0.0134(3) 0.0131(3) 0.000 -0.00085(18) 0.000
_geom_special_details
;
All e.s.d.'s (except the e.s.d. in the dihedral angle between two l.s. planes)
are estimated using the full covariance matrix. The cell e.s.d.'s are taken
into account individually in the estimation of e.s.d.'s in distances, angles
and torsion angles; correlations between e.s.d.'s in cell parameters are only
used when they are defined by crystal symmetry. An approximate (isotropic)
treatment of cell e.s.d.'s is used for estimating e.s.d.'s involving l.s.
planes.
;
loop_
    _geom_bond_atom_site_label_1
    _geom_bond_atom_site_label_2
    _geom_bond_site_symmetry_2
    _geom_bond_distance
    _geom_bond_publ_flag
    Ge1 Mg1 5_666 2.7621(4) ?
    Ge1 Ag1 5_666 2.7621(4) ?
    Ge1 Mg1 5_656 2.7621(4) ?
    Ge1 Ag1 5_656 2.7621(4) ?
    Ge1 Ag1 1_655 2.8535(7) ?
    Ge1 Mg1 1_655 2.8535(7) ?
    Ge1 Mg1 6_656 2.8596(7) ?
    Ge1 Ag1 6_656 2.8596(7) ?
    Ge1 Ca1 . 3.1191(6) ?
    Ge1 Ca1 5_656 3.1590(4) ?
    Ge1 Ca1 5_666 3.1590(4) ?
    Ge1 Ca1 2_654 3.2214(4) ?
    Ag1 Ge1 5_666 2.7621(4) ?
    Ag1 Ge1 5_656 2.7621(4) ?
    Ag1 Ge1 1_455 2.8535(7) ?
    Ag1 Ge1 6_556 2.8596(7) ?
    Ag1 Mg1 5_556 3.2788(9) ?
    Ag1 Ag1 5_556 3.2788(9) ?
    Ag1 Mg1 5_566 3.2788(9) ?
    Ag1 Ag1 5_566 3.2788(9) ?
    Ag1 Ca1 6_557 3.3267(8) ?
    Ag1 Ca1 2_554 3.3273(6) ?
    Ag1 Ca1 2_564 3.3273(6) ?
    Ag1 Ca1 . 3.4912(8) ?
    Ca1 Ge1 5_656 3.1590(4) ?
    Ca1 Ge1 5_666 3.1590(4) ?
    Ca1 Ge1 2_665 3.2214(4) ?
    Ca1 Ge1 2_655 3.2214(4) ?
    Ca1 Mg1 6_657 3.3267(8) ?
    Ca1 Ag1 6_657 3.3267(8) ?
    Ca1 Mg1 2_565 3.3273(6) ?
    Ca1 Ag1 2_565 3.3273(6) ?
    Ca1 Mg1 2 3.3273(6) ?
    Ca1 Ag1 2 3.3273(6) ?
loop_
    _geom_angle_atom_site_label_1
    _geom_angle_atom_site_label_2
    _geom_angle_atom_site_label_3
    _geom_angle_site_symmetry_1
    _geom_angle_site_symmetry_3
    _geom_angle
    _geom_angle_publ_flag
    Mg1 Ge1 Ag1 5_666 5_666 0.00(2) ?
    Mg1 Ge1 Mg1 5_666 5_656 107.58(2) ?
    Ag1 Ge1 Mg1 5_666 5_656 107.58(2) ?
    Mg1 Ge1 Ag1 5_666 5_656 107.58(2) ?
    Ag1 Ge1 Ag1 5_666 5_656 107.58(2) ?
    Mg1 Ge1 Ag1 5_656 5_656 0.0 ?
    Mg1 Ge1 Ag1 5_666 1_655 71.425(16) ?
    Ag1 Ge1 Ag1 5_666 1_655 71.425(16) ?
    Mg1 Ge1 Ag1 5_656 1_655 71.425(16) ?
    Ag1 Ge1 Ag1 5_656 1_655 71.425(16) ?
    Mg1 Ge1 Mg1 5_666 1_655 71.425(16) ?
    Ag1 Ge1 Mg1 5_666 1_655 71.425(16) ?
    Mg1 Ge1 Mg1 5_656 1_655 71.425(16) ?
    Ag1 Ge1 Mg1 5_656 1_655 71.425(16) ?
    Ag1 Ge1 Mg1 1_655 1_655 0.00(2) ?
    Mg1 Ge1 Mg1 5_666 6_656 126.076(12) ?
    Ag1 Ge1 Mg1 5_666 6_656 126.076(12) ?
    Mg1 Ge1 Mg1 5_656 6_656 126.075(12) ?
    Ag1 Ge1 Mg1 5_656 6_656 126.075(12) ?
    Ag1 Ge1 Mg1 1_655 6_656 118.073(19) ?
    Mg1 Ge1 Mg1 1_655 6_656 118.073(19) ?
    Mg1 Ge1 Ag1 5_666 6_656 126.076(12) ?
    Ag1 Ge1 Ag1 5_666 6_656 126.076(12) ?
    Mg1 Ge1 Ag1 5_656 6_656 126.075(12) ?
    Ag1 Ge1 Ag1 5_656 6_656 126.075(12) ?
    Ag1 Ge1 Ag1 1_655 6_656 118.073(19) ?
    Mg1 Ge1 Ag1 1_655 6_656 118.073(19) ?
    Mg1 Ge1 Ag1 6_656 6_656 0.00(2) ?
    Mg1 Ge1 Ca1 5_666 . 73.110(14) ?
    Ag1 Ge1 Ca1 5_666 . 73.110(14) ?
    Mg1 Ge1 Ca1 5_656 . 73.110(14) ?
    Ag1 Ge1 Ca1 5_656 . 73.110(14) ?
    Ag1 Ge1 Ca1 1_655 . 117.905(19) ?
    Mg1 Ge1 Ca1 1_655 . 117.905(19) ?
    Mg1 Ge1 Ca1 6_656 . 124.022(18) ?
    Ag1 Ge1 Ca1 6_656 . 124.022(18) ?
    Mg1 Ge1 Ca1 5_666 5_656 145.884(18) ?
    Ag1 Ge1 Ca1 5_666 5_656 145.884(18) ?
    Mg1 Ge1 Ca1 5_656 5_656 71.906(14) ?
    Ag1 Ge1 Ca1 5_656 5_656 71.906(14) ?
    Ag1 Ge1 Ca1 1_655 5_656 134.864(8) ?
    Mg1 Ge1 Ca1 1_655 5_656 134.864(8) ?
    Mg1 Ge1 Ca1 6_656 5_656 66.910(14) ?
    Ag1 Ge1 Ca1 6_656 5_656 66.910(14) ?
    Ca1 Ge1 Ca1 . 5_656 74.345(14) ?
    Mg1 Ge1 Ca1 5_666 5_666 71.906(14) ?
    Ag1 Ge1 Ca1 5_666 5_666 71.906(14) ?
    Mg1 Ge1 Ca1 5_656 5_666 145.884(18) ?
    Ag1 Ge1 Ca1 5_656 5_666 145.884(18) ?
    Ag1 Ge1 Ca1 1_655 5_666 134.864(8) ?
    Mg1 Ge1 Ca1 1_655 5_666 134.864(8) ?
    Mg1 Ge1 Ca1 6_656 5_666 66.910(14) ?
    Ag1 Ge1 Ca1 6_656 5_666 66.910(14) ?
    Ca1 Ge1 Ca1 . 5_666 74.345(14) ?
    Ca1 Ge1 Ca1 5_656 5_666 89.738(15) ?
    Mg1 Ge1 Ca1 5_666 2_654 136.591(17) ?
    Ag1 Ge1 Ca1 5_666 2_654 136.591(17) ?
    Mg1 Ge1 Ca1 5_656 2_654 67.048(15) ?
    Ag1 Ge1 Ca1 5_656 2_654 67.048(15) ?
    Ag1 Ge1 Ca1 1_655 2_654 66.097(13) ?
    Mg1 Ge1 Ca1 1_655 2_654 66.097(13) ?
    Mg1 Ge1 Ca1 6_656 2_654 70.325(14) ?
    Ag1 Ge1 Ca1 6_656 2_654 70.325(14) ?
    Ca1 Ge1 Ca1 . 2_654 135.874(8) ?
    Ca1 Ge1 Ca1 5_656 2_654 75.935(6) ?
    Ca1 Ge1 Ca1 5_666 2_654 137.148(11) ?
    Ge1 Ag1 Ge1 5_666 5_656 107.58(2) ?
    Ge1 Ag1 Ge1 5_666 1_455 108.575(16) ?
    Ge1 Ag1 Ge1 5_656 1_455 108.575(16) ?
    Ge1 Ag1 Ge1 5_666 6_556 115.669(14) ?
    Ge1 Ag1 Ge1 5_656 6_556 115.669(14) ?
    Ge1 Ag1 Ge1 1_455 6_556 100.20(2) ?
    Ge1 Ag1 Mg1 5_666 5_556 122.12(3) ?
    Ge1 Ag1 Mg1 5_656 5_556 55.586(12) ?
    Ge1 Ag1 Mg1 1_455 5_556 52.990(18) ?
    Ge1 Ag1 Mg1 6_556 5_556 121.27(2) ?
    Ge1 Ag1 Ag1 5_666 5_556 122.12(3) ?
    Ge1 Ag1 Ag1 5_656 5_556 55.586(12) ?
    Ge1 Ag1 Ag1 1_455 5_556 52.990(18) ?
    Ge1 Ag1 Ag1 6_556 5_556 121.27(2) ?
    Mg1 Ag1 Ag1 5_556 5_556 0.000(16) ?
    Ge1 Ag1 Mg1 5_666 5_566 55.586(12) ?
    Ge1 Ag1 Mg1 5_656 5_566 122.12(3) ?
    Ge1 Ag1 Mg1 1_455 5_566 52.990(18) ?
    Ge1 Ag1 Mg1 6_556 5_566 121.27(2) ?
    Mg1 Ag1 Mg1 5_556 5_566 85.64(3) ?
    Ag1 Ag1 Mg1 5_556 5_566 85.64(3) ?
    Ge1 Ag1 Ag1 5_666 5_566 55.586(12) ?
    Ge1 Ag1 Ag1 5_656 5_566 122.12(3) ?
    Ge1 Ag1 Ag1 1_455 5_566 52.990(18) ?
    Ge1 Ag1 Ag1 6_556 5_566 121.27(2) ?
    Mg1 Ag1 Ag1 5_556 5_566 85.64(3) ?
    Ag1 Ag1 Ag1 5_556 5_566 85.64(3) ?
    Mg1 Ag1 Ag1 5_566 5_566 0.000(16) ?
    Ge1 Ag1 Ca1 5_666 6_557 63.086(14) ?
    Ge1 Ag1 Ca1 5_656 6_557 63.086(14) ?
    Ge1 Ag1 Ca1 1_455 6_557 82.653(19) ?
    Ge1 Ag1 Ca1 6_556 6_557 177.14(3) ?
    Mg1 Ag1 Ca1 5_556 6_557 60.49(2) ?
    Ag1 Ag1 Ca1 5_556 6_557 60.49(2) ?
    Mg1 Ag1 Ca1 5_566 6_557 60.49(2) ?
    Ag1 Ag1 Ca1 5_566 6_557 60.49(2) ?
    Ge1 Ag1 Ca1 5_666 2_554 167.565(19) ?
    Ge1 Ag1 Ca1 5_656 2_554 84.010(9) ?
    Ge1 Ag1 Ca1 1_455 2_554 62.269(13) ?
    Ge1 Ag1 Ca1 6_556 2_554 60.851(14) ?
    Mg1 Ag1 Ca1 5_556 2_554 60.470(16) ?
    Ag1 Ag1 Ca1 5_556 2_554 60.470(16) ?
    Mg1 Ag1 Ca1 5_566 2_554 114.69(3) ?
    Ag1 Ag1 Ca1 5_566 2_554 114.69(3) ?
    Ca1 Ag1 Ca1 6_557 2_554 120.958(16) ?
    Ge1 Ag1 Ca1 5_666 2_564 84.010(9) ?
    Ge1 Ag1 Ca1 5_656 2_564 167.565(19) ?
    Ge1 Ag1 Ca1 1_455 2_564 62.269(13) ?
    Ge1 Ag1 Ca1 6_556 2_564 60.851(14) ?
    Mg1 Ag1 Ca1 5_556 2_564 114.69(3) ?
    Ag1 Ag1 Ca1 5_556 2_564 114.69(3) ?
    Mg1 Ag1 Ca1 5_566 2_564 60.470(16) ?
    Ag1 Ag1 Ca1 5_566 2_564 60.470(16) ?
    Ca1 Ag1 Ca1 6_557 2_564 120.958(16) ?
    Ca1 Ag1 Ca1 2_554 2_564 84.104(19) ?
    Ge1 Ag1 Ca1 5_666 . 59.328(12) ?
    Ge1 Ag1 Ca1 5_656 . 59.328(12) ?
    Ge1 Ag1 Ca1 1_455 . 152.91(2) ?
    Ge1 Ag1 Ca1 6_556 . 106.88(2) ?
    Mg1 Ag1 Ca1 5_556 . 110.19(2) ?
    Ag1 Ag1 Ca1 5_556 . 110.19(2) ?
    Mg1 Ag1 Ca1 5_566 . 110.19(2) ?
    Ag1 Ag1 Ca1 5_566 . 110.19(2) ?
    Ca1 Ag1 Ca1 6_557 . 70.261(14) ?
    Ca1 Ag1 Ca1 2_554 . 132.669(11) ?
    Ca1 Ag1 Ca1 2_564 . 132.669(11) ?
    Ge1 Ca1 Ge1 . 5_656 105.655(14) ?
    Ge1 Ca1 Ge1 . 5_666 105.655(14) ?
    Ge1 Ca1 Ge1 5_656 5_666 89.738(15) ?
    Ge1 Ca1 Ge1 . 2_665 97.268(13) ?
    Ge1 Ca1 Ge1 5_656 2_665 156.90(2) ?
    Ge1 Ca1 Ge1 5_666 2_665 86.771(6) ?
    Ge1 Ca1 Ge1 . 2_655 97.268(13) ?
    Ge1 Ca1 Ge1 5_656 2_655 86.771(6) ?
    Ge1 Ca1 Ge1 5_666 2_655 156.90(2) ?
    Ge1 Ca1 Ge1 2_665 2_655 87.548(14) ?
    Ge1 Ca1 Mg1 . 6_657 126.88(2) ?
    Ge1 Ca1 Mg1 5_656 6_657 111.240(16) ?
    Ge1 Ca1 Mg1 5_666 6_657 111.240(16) ?
    Ge1 Ca1 Mg1 2_665 6_657 49.866(10) ?
    Ge1 Ca1 Mg1 2_655 6_657 49.866(10) ?
    Ge1 Ca1 Ag1 . 6_657 126.88(2) ?
    Ge1 Ca1 Ag1 5_656 6_657 111.240(16) ?
    Ge1 Ca1 Ag1 5_666 6_657 111.240(16) ?
    Ge1 Ca1 Ag1 2_665 6_657 49.866(10) ?
    Ge1 Ca1 Ag1 2_655 6_657 49.866(10) ?
    Mg1 Ca1 Ag1 6_657 6_657 0.000(6) ?
    Ge1 Ca1 Mg1 . 2_565 137.481(10) ?
    Ge1 Ca1 Mg1 5_656 2_565 109.433(18) ?
    Ge1 Ca1 Mg1 5_666 2_565 52.239(12) ?
    Ge1 Ca1 Mg1 2_665 2_565 51.633(12) ?
    Ge1 Ca1 Mg1 2_655 2_565 107.823(18) ?
    Mg1 Ca1 Mg1 6_657 2_565 59.042(16) ?
    Ag1 Ca1 Mg1 6_657 2_565 59.042(16) ?
    Ge1 Ca1 Ag1 . 2_565 137.481(10) ?
    Ge1 Ca1 Ag1 5_656 2_565 109.433(18) ?
    Ge1 Ca1 Ag1 5_666 2_565 52.239(12) ?
    Ge1 Ca1 Ag1 2_665 2_565 51.633(12) ?
    Ge1 Ca1 Ag1 2_655 2_565 107.823(18) ?
    Mg1 Ca1 Ag1 6_657 2_565 59.042(16) ?
    Ag1 Ca1 Ag1 6_657 2_565 59.042(16) ?
    Mg1 Ca1 Ag1 2_565 2_565 0.00(3) ?
    Ge1 Ca1 Mg1 . 2 137.481(10) ?
    Ge1 Ca1 Mg1 5_656 2 52.239(12) ?
    Ge1 Ca1 Mg1 5_666 2 109.433(18) ?
    Ge1 Ca1 Mg1 2_665 2 107.823(18) ?
    Ge1 Ca1 Mg1 2_655 2 51.633(12) ?
    Mg1 Ca1 Mg1 6_657 2 59.042(16) ?
    Ag1 Ca1 Mg1 6_657 2 59.042(16) ?
    Mg1 Ca1 Mg1 2_565 2 84.104(19) ?
    Ag1 Ca1 Mg1 2_565 2 84.104(19) ?
    Ge1 Ca1 Ag1 . 2 137.481(10) ?
    Ge1 Ca1 Ag1 5_656 2 52.239(12) ?
    Ge1 Ca1 Ag1 5_666 2 109.433(18) ?
    Ge1 Ca1 Ag1 2_665 2 107.823(18) ?
    Ge1 Ca1 Ag1 2_655 2 51.633(12) ?
    Mg1 Ca1 Ag1 6_657 2 59.042(16) ?
    Ag1 Ca1 Ag1 6_657 2 59.042(16) ?
    Mg1 Ca1 Ag1 2_565 2 84.104(19) ?
    Ag1 Ca1 Ag1 2_565 2 84.104(19) ?
    Mg1 Ca1 Ag1 2 2 0.00(2) ?
