# Supplementary material for: Non-isovalent substitution in a Zintl phase with the TiNiSi type structure, CaMg1–xAgxGe [x = 0.13 (3)]
Source: Acta Crystallogr Sect E Struct Rep Online. 2009 Nov 21;65(Pt 12):i90. doi: 10.1107/S1600536809048454 (PMC2971942; doi:10.1107/S1600536809048454)
Supplement: Supplementary file 2 [file e-65-00i90-Isup2.hkl]

# 
# h,k,l, Fc-squared, Fo-squared, sigma(Fo-squared) and status flag 
# 
data_I
_shelx_title ' Mg_Pnma in Pnma' 
_shelx_refln_list_code          4 
_shelx_F_calc_maximum      194.74 
_exptl_crystal_F_000       274.20 
_reflns_d_resolution_high  0.6683 
 
loop_ 
 _symmetry_equiv_pos_as_xyz 
 'x, y, z' 
 '-x+1/2, -y, z+1/2' 
 '-x, y+1/2, -z' 
 'x+1/2, -y+1/2, -z+1/2' 
 '-x, -y, -z' 
 'x-1/2, y, -z-1/2' 
 'x, -y-1/2, z' 
 '-x-1/2, y-1/2, z-1/2' 
 
_cell_length_a     7.5128 
_cell_length_b     4.4573 
_cell_length_c     8.3911 
_cell_angle_alpha  90.000 
_cell_angle_beta   90.000 
_cell_angle_gamma  90.000 
 
_shelx_F_squared_multiplier     1.000 
 
loop_ 
 _refln_index_h 
 _refln_index_k 
 _refln_index_l 
 _refln_F_squared_calc 
 _refln_F_squared_meas 
 _refln_F_squared_sigma 
 _refln_observed_status 
   2   0   0     3497.63     3550.83     22.63 o 
   4   0   0     7204.94     6597.31    149.70 o 
   6   0   0       75.16       73.70      8.27 o 
   8   0   0     2942.22     3047.63     65.31 o 
  10   0   0      369.71      355.96     31.87 o 
   2   1   0     1526.27     1527.59      9.55 o 
   4   1   0     1802.25     1695.84     14.74 o 
   6   1   0     1729.35     1715.49     21.56 o 
   8   1   0     5648.33     5502.55    135.85 o 
  10   1   0      117.76       95.81     16.63 o 
   0   2   0    37923.32    44806.39   2599.53 o 
   2   2   0     2621.55     2573.78     16.40 o 
   4   2   0     5165.34     5089.31     24.86 o 
   6   2   0       74.84       74.25      5.57 o 
   8   2   0     2367.60     2296.42     41.95 o 
  10   2   0      302.75      308.09     30.26 o 
   2   3   0      583.93      598.43     10.29 o 
   4   3   0     1005.41      991.98     13.26 o 
   6   3   0     1045.78     1072.41     15.03 o 
   8   3   0     3738.68     3679.69     61.20 o 
   0   4   0    14150.73    15453.03    141.78 o 
   2   4   0     1368.24     1322.66     20.68 o 
   4   4   0     2506.44     2611.01     31.68 o 
   6   4   0       51.82       55.33     12.46 o 
   2   5   0      163.68      170.22     15.26 o 
   4   5   0      449.67      460.53     22.67 o 
   6   5   0      433.66      449.98     42.24 o 
   0   6   0     4807.03     4692.11     99.46 o 
   2   6   0      472.05      468.84     25.43 o 
   4   6   0     1054.48     1095.86     49.47 o 
   2   0   1      128.60      144.04      2.78 o 
   3   0   1     7351.43     7392.29     60.00 o 
   4   0   1        3.70        8.89      2.77 o 
   5   0   1      167.71      169.49      6.15 o 
   6   0   1     3363.61     3244.86     36.19 o 
   7   0   1      328.45      317.60     12.25 o 
   8   0   1      192.61      228.45     15.58 o 
   9   0   1      396.91      427.95     21.37 o 
  10   0   1     1337.24     1332.40     37.77 o 
   0   1   1     1360.44     1495.60     14.24 o 
   1   1   1     2147.75     2333.57      9.82 o 
   2   1   1    14875.72    14923.39    161.08 o 
   3   1   1     5622.23     5362.37     29.28 o 
   4   1   1        9.76       17.37      2.27 o 
   5   1   1     7297.01     6911.16     38.55 o 
   6   1   1     2267.79     2223.91     15.74 o 
   7   1   1      434.10      434.48     10.04 o 
   8   1   1      118.27      119.35      9.16 o 
   9   1   1       97.97      105.15     10.22 o 
  10   1   1      346.01      378.71     16.37 o 
   1   2   1      161.50      164.83      3.79 o 
   2   2   1       80.21       89.84      2.72 o 
   3   2   1     4870.17     4750.19     18.65 o 
   4   2   1        2.00       11.47      2.72 o 
   5   2   1      143.28      152.72      4.55 o 
   6   2   1     2563.68     2478.62     16.93 o 
   7   2   1      277.05      275.03      7.06 o 
   8   2   1      151.91      166.56      9.15 o 
   9   2   1      329.39      321.46     14.50 o 
  10   2   1     1127.69     1111.22     25.55 o 
   0   3   1      896.82      928.20     18.74 o 
   1   3   1     1160.38     1140.55      9.20 o 
   2   3   1     6884.88     6962.09     24.28 o 
   3   3   1     3072.82     3042.41     15.92 o 
   4   3   1       21.81       24.56      3.69 o 
   5   3   1     4163.10     4195.30     26.78 o 
   6   3   1     1414.71     1461.82     14.85 o 
   7   3   1      280.12      296.71      9.41 o 
   8   3   1       75.23       91.66      8.26 o 
   9   3   1       75.66       80.12     11.67 o 
  10   3   1      243.61      252.74     38.95 o 
   1   4   1       71.69       74.80      5.48 o 
   2   4   1       38.01       41.95      4.73 o 
   3   4   1     1969.07     1973.14     21.80 o 
   4   4   1        2.84        6.59      5.01 o 
   5   4   1       80.37       91.70      6.28 o 
   6   4   1     1316.83     1309.38     21.47 o 
   7   4   1      175.05      192.35     11.22 o 
   8   4   1       79.30       82.80     12.05 o 
   0   5   1      361.20      344.08     27.06 o 
   1   5   1      519.41      519.88     15.55 o 
   2   5   1     2596.51     2562.18     35.61 o 
   3   5   1     1198.95     1191.15     23.19 o 
   4   5   1       14.82       23.36      9.05 o 
   5   5   1     1727.69     1687.14     35.33 o 
   6   5   1      674.51      702.27     34.05 o 
   7   5   1      131.89      175.63     25.60 o 
   1   6   1       16.51        8.57     10.55 o 
   2   6   1       18.90       22.71     10.81 o 
   3   6   1      681.66      678.11     21.41 o 
   4   6   1        1.74       -1.78     21.63 o 
   0   0   2       94.98      129.39      6.78 o 
   1   0   2     5368.97     6098.44     69.05 o 
   2   0   2     3313.03     3429.39     19.36 o 
   3   0   2    13208.74    13477.73     57.39 o 
   4   0   2     1702.94     1689.87     12.34 o 
   5   0   2     4621.75     4417.32     27.00 o 
   6   0   2       86.18       81.23      7.18 o 
   7   0   2     3078.72     2962.11     43.09 o 
   8   0   2        5.74       10.14      8.54 o 
   9   0   2       24.94       55.78     13.63 o 
  10   0   2      182.07      204.82     19.06 o 
   1   1   2     6088.23     6395.77     33.35 o 
   2   1   2      427.30      430.43      4.20 o 
   3   1   2      581.29      565.28      6.72 o 
   4   1   2      420.32      420.25      4.76 o 
   5   1   2     3394.34     3248.74     14.72 o 
   6   1   2     1096.76     1104.64     13.97 o 
   7   1   2      141.66      135.62      6.63 o 
   8   1   2        3.03        8.40      6.16 o 
   9   1   2     1483.81     1502.65     26.10 o 
  10   1   2      138.99      135.26     12.66 o 
   0   2   2       85.36       83.32      5.17 o 
   1   2   2     3665.81     3535.17     29.69 o 
   2   2   2     2047.03     2011.08     11.35 o 
   3   2   2     9323.01     9122.00     40.17 o 
   4   2   2     1135.61     1129.19     14.65 o 
   5   2   2     3528.18     3430.61     23.68 o 
   6   2   2       68.94       78.23      5.32 o 
   7   2   2     2453.18     2375.20     28.32 o 
   8   2   2        3.89        9.85      6.43 o 
   9   2   2       20.50       26.59      9.39 o 
  10   2   2      150.45      172.72     13.61 o 
   1   3   2     2578.42     2518.69     14.93 o 
   2   3   2      203.30      214.95      4.68 o 
   3   3   2      370.75      370.73      6.87 o 
   4   3   2      206.19      216.88      5.72 o 
   5   3   2     2012.03     1982.76     16.92 o 
   6   3   2      651.63      680.03     11.73 o 
   7   3   2      103.94      104.75      7.74 o 
   8   3   2        0.97        5.20      8.05 o 
   9   3   2     1039.98     1095.83     32.25 o 
   0   4   2       45.24       44.65      7.63 o 
   1   4   2     1772.60     1787.78     20.24 o 
   2   4   2      787.41      791.42     13.30 o 
   3   4   2     4192.62     4120.20     26.34 o 
   4   4   2      468.34      497.49     10.29 o 
   5   4   2     1712.53     1699.47     20.64 o 
   6   4   2       43.58       44.96      7.19 o 
   7   4   2     1359.98     1370.28     27.85 o 
   8   4   2        1.26        1.88     11.61 o 
   1   5   2      903.13      890.44     24.90 o 
   2   5   2       59.97       58.48      8.91 o 
   3   5   2      130.47      138.96     10.77 o 
   4   5   2       79.18       95.56     13.21 o 
   5   5   2      910.09      947.48     27.94 o 
   6   5   2      288.48      291.93     25.78 o 
   0   6   2        7.73       12.04     13.62 o 
   1   6   2      688.41      685.19     20.85 o 
   2   6   2      289.31      296.96     15.78 o 
   3   6   2     1562.78     1560.07     30.53 o 
   1   0   3     3488.63     3563.30     24.20 o 
   2   0   3      692.09      671.90      6.55 o 
   3   0   3     2076.47     2047.21     23.82 o 
   4   0   3      389.68      389.99      9.57 o 
   5   0   3        8.70       17.75      5.79 o 
   6   0   3     2075.90     2079.60     26.55 o 
   7   0   3     2242.87     2169.55     26.77 o 
   8   0   3     2486.57     2264.03     43.49 o 
   9   0   3      154.20      161.90     16.13 o 
  10   0   3      293.20      306.43     22.19 o 
   0   1   3    19423.51    21376.21    402.06 o 
   1   1   3     5505.85     5552.56     24.01 o 
   2   1   3     4733.33     4634.20     27.13 o 
   3   1   3      529.29      530.31      8.16 o 
   4   1   3     1460.19     1421.32     15.18 o 
   5   1   3     1659.26     1605.89     23.07 o 
   6   1   3      262.79      256.15      7.73 o 
   7   1   3        3.67       10.75      5.40 o 
   8   1   3     1208.52     1216.01     17.01 o 
   9   1   3     1114.09     1107.29     20.67 o 
  10   1   3      335.04      349.39     16.38 o 
   1   2   3     2085.73     2042.55     13.53 o 
   2   2   3      434.20      434.55      5.73 o 
   3   2   3     1397.27     1371.83     10.51 o 
   4   2   3      303.97      316.24      6.16 o 
   5   2   3        4.56        8.82      4.51 o 
   6   2   3     1605.89     1641.61     18.17 o 
   7   2   3     1786.11     1769.79     21.89 o 
   8   2   3     2011.04     1937.97     24.45 o 
   9   2   3      126.66      117.05      9.33 o 
  10   2   3      248.80      245.85     39.41 o 
   0   3   3     9701.93     9923.02     72.35 o 
   1   3   3     2853.40     2843.74     19.93 o 
   2   3   3     2701.32     2586.08     20.99 o 
   3   3   3      354.72      373.22      8.11 o 
   4   3   3      925.65      930.60     14.86 o 
   5   3   3     1023.71     1005.91     15.32 o 
   6   3   3      185.56      200.46      9.85 o 
   7   3   3        2.78       12.12      7.79 o 
   8   3   3      805.77      813.63     23.16 o 
   9   3   3      778.54      789.02     24.52 o 
   1   4   3      758.14      762.15     12.30 o 
   2   4   3      144.51      150.24      7.03 o 
   3   4   3      633.00      634.07     10.98 o 
   4   4   3      166.44      170.16      8.30 o 
   5   4   3        2.98        6.10      6.76 o 
   6   4   3      814.53      814.32     19.10 o 
   7   4   3      987.48      956.98     20.02 o 
   8   4   3     1138.08     1189.08     31.72 o 
   0   5   3     3613.12     3535.35     59.92 o 
   1   5   3     1100.02     1061.27     19.25 o 
   2   5   3     1083.54     1073.76     18.13 o 
   3   5   3      157.18      162.54      8.53 o 
   4   5   3      451.05      453.20     13.49 o 
   5   5   3      487.55      488.02     14.94 o 
   6   5   3       97.70       99.12     12.02 o 
   1   6   3      280.96      271.83     15.59 o 
   2   6   3       39.02       47.85     11.72 o 
   0   0   4     9413.80     9871.31     61.29 o 
   1   0   4       46.55       44.18      5.39 o 
   2   0   4     5852.37     5852.58     51.03 o 
   3   0   4      337.49      335.23      5.60 o 
   4   0   4     4695.69     4559.78     32.09 o 
   5   0   4     3631.30     3560.02     30.56 o 
   6   0   4     1593.18     1556.62     22.05 o 
   7   0   4      100.59      116.67      9.22 o 
   8   0   4      672.64      649.15     20.92 o 
   9   0   4       80.51       80.36     13.05 o 
  10   0   4      138.47      157.91     26.93 o 
   1   1   4      323.13      331.89      4.83 o 
   2   1   4      298.97      293.18      5.38 o 
   3   1   4     5793.64     5677.89     38.87 o 
   4   1   4     1123.44     1092.40     12.38 o 
   5   1   4      501.23      518.51      8.99 o 
   6   1   4     1058.76     1043.07     14.90 o 
   7   1   4       24.89       28.97      5.93 o 
   8   1   4     1354.58     1306.66     19.96 o 
   9   1   4       21.12       25.08      7.61 o 
  10   1   4      698.84      693.67     30.21 o 
   0   2   4     6777.73     6609.66     37.39 o 
   1   2   4       26.66       35.15      3.71 o 
   2   2   4     4381.63     4225.03     23.40 o 
   3   2   4      260.48      266.33      5.69 o 
   4   2   4     3589.19     3484.07     22.38 o 
   5   2   4     2726.90     2749.00     26.94 o 
   6   2   4     1269.11     1316.93     17.28 o 
   7   2   4       82.78       94.00      7.46 o 
   8   2   4      553.34      553.42     14.14 o 
   9   2   4       72.09       73.07      9.94 o 
  10   2   4      117.15       87.12     23.90 o 
   1   3   4      133.86      143.50      5.78 o 
   2   3   4      175.71      179.52      6.88 o 
   3   3   4     3042.73     2950.33     30.19 o 
   4   3   4      681.39      673.86     13.79 o 
   5   3   4      294.65      308.90     10.74 o 
   6   3   4      685.42      675.63     16.12 o 
   7   3   4       23.57       30.38      8.60 o 
   8   3   4      929.38      895.15     42.06 o 
   9   3   4       14.75       -4.46     21.86 o 
   0   4   4     3145.89     3046.01     39.06 o 
   1   4   4        5.25       16.86      5.62 o 
   2   4   4     2117.07     2111.72     22.17 o 
   3   4   4      118.92      124.47      6.64 o 
   4   4   4     1816.17     1770.42     22.15 o 
   5   4   4     1346.39     1286.77     21.15 o 
   6   4   4      691.61      666.20     18.62 o 
   7   4   4       50.96       60.08     10.32 o 
   1   5   4       68.89       77.07      8.23 o 
   2   5   4       73.95       88.74      8.97 o 
   3   5   4     1223.75     1208.21     18.81 o 
   4   5   4      304.07      337.84     11.82 o 
   5   5   4      138.38      137.58      9.83 o 
   6   5   4      327.94      311.94     16.10 o 
   0   6   4     1196.49     1088.37     49.37 o 
   1   6   4        0.96       -0.82     14.74 o 
   1   0   5     2859.95     2870.27     27.67 o 
   2   0   5     2188.69     2046.13     27.95 o 
   3   0   5       25.22       30.69      3.55 o 
   4   0   5      314.92      312.73     11.93 o 
   5   0   5     2437.44     2458.42     26.67 o 
   6   0   5      115.30      126.11      9.01 o 
   7   0   5      111.51      110.61      9.60 o 
   8   0   5       35.20       39.47      9.43 o 
   9   0   5     1041.68     1064.51     29.20 o 
   0   1   5      389.49      405.36      9.92 o 
   1   1   5     2870.01     2815.37     30.17 o 
   2   1   5     2186.55     2114.98     28.95 o 
   3   1   5     5527.35     5476.86     29.94 o 
   4   1   5     1260.63     1238.98     13.42 o 
   5   1   5     1498.55     1486.38     22.16 o 
   6   1   5     1690.85     1689.56     32.11 o 
   7   1   5     1891.68     1884.78     23.74 o 
   8   1   5       10.73       14.18      7.08 o 
   9   1   5       13.96       18.33      8.47 o 
  10   1   5        1.41       12.98     18.05 o 
   1   2   5     1981.47     1897.37     17.66 o 
   2   2   5     1565.16     1473.33     17.80 o 
   3   2   5       24.47       35.30      7.80 o 
   4   2   5      240.37      249.06      7.81 o 
   5   2   5     1914.47     1900.77     24.31 o 
   6   2   5       99.19      112.19      8.54 o 
   7   2   5       92.79       97.95      9.12 o 
   8   2   5       28.11       34.50     10.69 o 
   9   2   5      877.43      859.25     27.02 o 
   0   3   5      152.00      161.24      8.99 o 
   1   3   5     1759.21     1741.16     20.04 o 
   2   3   5     1270.44     1241.65     17.19 o 
   3   3   5     3304.93     3218.99     39.92 o 
   4   3   5      744.96      749.21     15.45 o 
   5   3   5      939.98      941.86     20.11 o 
   6   3   5     1085.63     1092.81     20.90 o 
   7   3   5     1286.06     1276.71     23.58 o 
   8   3   5        6.83       11.83     10.34 o 
   1   4   5      894.64      920.00     17.43 o 
   2   4   5      689.87      673.42     21.80 o 
   3   4   5       11.03       15.15      7.49 o 
   4   4   5      113.87      121.51      8.98 o 
   5   4   5     1043.26     1029.01     22.54 o 
   6   4   5       66.15       62.57     10.32 o 
   7   4   5       56.06       52.16     10.72 o 
   0   5   5       47.07       44.30     12.51 o 
   1   5   5      780.65      806.49     19.44 o 
   2   5   5      571.01      574.26     16.11 o 
   3   5   5     1460.81     1419.63     27.38 o 
   4   5   5      302.03      297.69     12.25 o 
   5   5   5      422.88      429.88     18.26 o 
   1   6   5      353.87      367.15     32.74 o 
   0   0   6      349.37      366.73     15.39 o 
   1   0   6     7710.43     7704.40     48.71 o 
   2   0   6     3359.58     3296.56     27.62 o 
   3   0   6     1777.79     1736.98     24.80 o 
   4   0   6      379.51      391.26     13.60 o 
   5   0   6     1232.44     1235.98     28.80 o 
   6   0   6      335.18      331.08     14.84 o 
   7   0   6      339.39      358.43     14.30 o 
   8   0   6       20.00       16.19     10.26 o 
   9   0   6      984.29     1014.47     33.85 o 
   1   1   6      654.83      642.17      8.92 o 
   2   1   6       71.65       75.88      4.42 o 
   3   1   6      355.77      367.02      9.03 o 
   4   1   6      126.64      145.27      7.27 o 
   5   1   6      369.81      378.32     11.86 o 
   6   1   6     1195.37     1248.13     30.19 o 
   7   1   6     2333.10     2296.62     26.31 o 
   8   1   6       25.60       23.05      8.39 o 
   9   1   6      544.58      532.46     16.27 o 
   0   2   6      276.72      297.85     12.95 o 
   1   2   6     5842.77     5741.70     55.34 o 
   2   2   6     2516.91     2390.09     23.84 o 
   3   2   6     1415.75     1466.02     22.37 o 
   4   2   6      280.67      310.46     12.62 o 
   5   2   6     1008.48     1029.56     21.35 o 
   6   2   6      280.12      281.03     13.53 o 
   7   2   6      277.53      324.00     18.75 o 
   8   2   6       15.66       21.09     11.26 o 
   9   2   6      825.48      889.96     53.57 o 
   1   3   6      353.95      357.66     10.53 o 
   2   3   6       34.83       44.89      8.01 o 
   3   3   6      239.23      240.43     11.09 o 
   4   3   6       74.44       81.10      8.83 o 
   5   3   6      236.75      229.33     11.98 o 
   6   3   6      789.77      796.68     19.88 o 
   7   3   6     1580.54     1546.81     36.78 o 
   8   3   6       15.48       22.26     19.00 o 
   0   4   6      122.35      127.01     10.41 o 
   1   4   6     2884.28     2897.22     29.03 o 
   2   4   6     1271.56     1288.55     34.41 o 
   3   4   6      764.78      768.14     20.66 o 
   4   4   6      140.42      144.10     11.58 o 
   5   4   6      591.60      570.20     17.64 o 
   6   4   6      173.32      173.08     12.89 o 
   1   5   6      148.65      149.05     11.36 o 
   2   5   6        9.60       14.24      9.80 o 
   3   5   6      129.08      133.70     11.96 o 
   4   5   6       33.37       38.05     12.12 o 
   1   0   7       79.92       87.30      7.80 o 
   2   0   7      256.56      261.38      9.76 o 
   3   0   7      349.14      368.45     13.82 o 
   4   0   7     1496.23     1451.08     25.73 o 
   5   0   7      264.45      290.94     14.12 o 
   6   0   7       38.00       37.40     12.13 o 
   7   0   7      476.11      489.22     19.91 o 
   8   0   7     1404.54     1494.56     37.12 o 
   9   0   7      194.44      214.24     21.43 o 
   0   1   7     6037.54     5927.96     53.48 o 
   1   1   7     1712.28     1698.27     16.14 o 
   2   1   7      564.32      573.99     10.72 o 
   3   1   7      116.46      136.41      6.64 o 
   4   1   7     5417.34     5564.29     42.08 o 
   5   1   7       35.85       41.72      6.70 o 
   6   1   7      332.88      366.23     11.67 o 
   7   1   7      102.47      119.06      9.37 o 
   8   1   7      600.93      643.91     21.38 o 
   1   2   7       57.32       63.91      6.95 o 
   2   2   7      197.39      206.06     10.09 o 
   3   2   7      260.33      269.81     12.92 o 
   4   2   7     1194.58     1180.50     23.16 o 
   5   2   7      212.86      207.26     12.74 o 
   6   2   7       31.86       30.17     10.16 o 
   7   2   7      385.59      403.29     17.51 o 
   8   2   7     1187.79     1240.51     35.80 o 
   0   3   7     3813.49     3920.62     68.84 o 
   1   3   7     1028.13     1034.31     18.32 o 
   2   3   7      370.95      379.13     14.89 o 
   3   3   7       81.53       84.02     10.54 o 
   4   3   7     3536.19     3395.70     40.99 o 
   5   3   7       19.29       26.39      9.21 o 
   6   3   7      219.93      226.32     13.73 o 
   7   3   7       72.38       82.02     12.06 o 
   1   4   7       23.23       28.63      9.70 o 
   2   4   7       96.37       95.15     11.35 o 
   3   4   7      123.49      113.63     11.59 o 
   4   4   7      664.47      672.38     21.33 o 
   5   4   7      119.53      123.13     11.42 o 
   0   5   7     1828.43     1839.86     55.73 o 
   1   5   7      444.26      465.64     23.87 o 
   2   5   7      169.86      189.72     14.65 o 
   3   5   7       43.73       55.18     20.81 o 
   0   0   8       21.40       25.51      9.54 o 
   1   0   8      671.93      715.10     15.47 o 
   2   0   8     4220.92     4432.59     55.18 o 
   3   0   8      344.08      344.43     22.83 o 
   4   0   8     1199.87     1107.00     26.27 o 
   5   0   8      428.35      404.29     24.81 o 
   6   0   8     2588.42     2564.30     83.65 o 
   7   0   8       59.55       72.08     13.43 o 
   8   0   8        3.36        8.07     13.99 o 
   1   1   8       18.98       24.32      6.14 o 
   2   1   8     1509.17     1506.30     37.41 o 
   3   1   8      203.38      211.26     10.61 o 
   4   1   8      279.62      285.52     11.94 o 
   5   1   8       50.01       45.44      9.57 o 
   6   1   8      543.43      541.91     19.02 o 
   7   1   8      201.49      193.99     14.23 o 
   8   1   8        6.96        8.57     16.12 o 
   0   2   8       16.45       38.48      8.50 o 
   1   2   8      537.11      539.91     14.80 o 
   2   2   8     3398.26     3327.63     34.08 o 
   3   2   8      277.97      262.53     13.60 o 
   4   2   8      949.51      903.09     25.35 o 
   5   2   8      352.32      367.79     16.40 o 
   6   2   8     2138.75     2185.89     38.02 o 
   7   2   8       49.53       67.06     12.35 o 
   1   3   8       12.55        3.97      8.94 o 
   2   3   8      943.73      931.91     20.53 o 
   3   3   8      135.78      146.27     11.66 o 
   4   3   8      177.75      175.92     11.56 o 
   5   3   8       33.49       44.45     10.14 o 
   6   3   8      396.57      397.47     15.53 o 
   0   4   8       11.71       35.41     19.24 o 
   1   4   8      296.52      307.76     23.18 o 
   2   4   8     1930.62     1897.13     31.38 o 
   3   4   8      156.40      159.51     14.87 o 
   4   4   8      505.90      500.88     17.12 o 
   1   5   8        6.51       20.74     22.97 o 
   2   5   8      430.38      384.44     45.81 o 
   1   0   9       76.44       79.22      9.69 o 
   2   0   9       34.03       35.92      9.31 o 
   3   0   9      212.35      219.60     11.76 o 
   4   0   9      248.19      246.64     15.13 o 
   5   0   9     1118.09     1070.08     23.33 o 
   6   0   9       54.84       58.85     13.55 o 
   7   0   9      686.19      688.55     34.63 o 
   0   1   9      451.77      448.79     16.53 o 
   1   1   9     3224.46     3226.50     31.41 o 
   2   1   9       75.77       82.11      9.97 o 
   3   1   9     1358.77     1378.60     22.66 o 
   4   1   9      788.54      807.45     20.70 o 
   5   1   9       77.69       83.89     10.48 o 
   6   1   9        0.39       10.97     11.94 o 
   7   1   9      785.85      785.07     34.25 o 
   1   2   9       66.81       75.45      7.68 o 
   2   2   9       26.04       25.58      9.90 o 
   3   2   9      168.99      174.69     12.92 o 
   4   2   9      204.14      197.36     12.80 o 
   5   2   9      929.84      890.43     25.76 o 
   6   2   9       45.90       51.83     11.27 o 
   0   3   9      317.83      347.23     24.96 o 
   1   3   9     2119.01     2052.61     27.70 o 
   2   3   9       53.07       61.54     10.87 o 
   3   3   9      943.52      916.02     22.25 o 
   4   3   9      543.37      529.40     16.78 o 
   5   3   9       60.23       28.12     26.78 o 
   1   4   9       46.07       48.32     13.60 o 
   2   4   9       12.69       12.59     13.01 o 
   3   4   9       91.82      119.02     25.90 o 
   0   0  10      383.04      397.59     27.63 o 
   1   0  10     2056.04     2033.89     42.34 o 
   2   0  10      110.40      115.80     11.90 o 
   3   0  10      324.34      359.91     24.90 o 
   4   0  10     1191.71     1169.57     33.53 o 
   5   0  10      500.70      538.93     38.46 o 
   1   1  10      487.98      465.03     15.94 o 
   2   1  10      208.34      216.76     12.80 o 
   3   1  10      270.29      265.16     13.02 o 
   4   1  10      270.79      281.41     13.62 o 
   5   1  10       12.26        6.70     10.58 o 
   6   1  10        1.68       -0.20     14.38 o 
   0   2  10      325.39      328.00     17.58 o 
   1   2  10     1682.83     1630.20     25.78 o 
   2   2  10       91.39      102.46     12.31 o 
   3   2  10      270.87      279.33     14.09 o 
   4   2  10      988.60      972.22     22.61 o 
   5   2  10      428.71      437.22     19.16 o 
   1   3  10      336.18      330.62     18.32 o 
   2   3  10      136.37      135.48     12.46 o 
   3   3  10      201.04      184.90     13.94 o 
   0   4  10      207.15      174.55    117.35 o 
   1   0  11      505.67      536.40     33.97 o 
   2   0  11      422.75      420.76     32.80 o 
   3   0  11      108.92      111.02     23.90 o 
   4   0  11      378.02      418.53     35.91 o 
   0   1  11      389.53      422.10     33.45 o 
   1   1  11        5.67       12.23     11.71 o 
   2   1  11      821.40      807.40     25.04 o 
   3   1  11      153.90      160.31     12.20 o 
   4   1  11     1283.03     1266.79     24.86 o 
   5   1  11        4.84        3.95     19.09 o 
   1   2  11      424.48      417.30     17.37 o 
   2   2  11      347.12      351.59     15.02 o 
   3   2  11       94.09       99.27     12.12 o 
   1   3  11        3.68        7.61     17.58 o 
   2   0  12      697.82      704.96     41.06 o 
   1   1  12       81.53       70.33     23.67 o 
   2   1  12       43.72       48.64     22.09 o 
                                                 
